# Supplementary material for: Global climate gradients structure soil Legionella diversity, relative abundance and pathogen distributions
Source: bioRxiv. 2026 Mar 11:2026.03.10.710744. Preprint. [Version 2] doi: 10.64898/2026.03.10.710744 (PMC13060998; doi:10.64898/2026.03.10.710744)
Supplement: Supplement 1 [file media-1.csv]

NCBI BioProject	Sample run number
PRJEB14903	ERR1546426
PRJEB14903	ERR1546427
PRJEB14903	ERR1546428
PRJEB14903	ERR1546429
PRJEB14903	ERR1546430
PRJEB14903	ERR1546431
PRJEB14903	ERR1546433
PRJEB14903	ERR1546434
PRJEB14903	ERR1546435
PRJEB14903	ERR1546436
PRJEB14903	ERR1546437
PRJEB14903	ERR1546438
PRJEB14903	ERR1546439
PRJEB14903	ERR1546440
PRJEB14903	ERR1546441
PRJEB14903	ERR1546442
PRJEB14903	ERR1546443
PRJEB14903	ERR1546444
PRJEB14903	ERR1546445
PRJEB14903	ERR1546447
PRJEB14903	ERR1546448
PRJEB14903	ERR1546449
PRJEB14903	ERR1546450
PRJEB14903	ERR1546451
PRJEB14903	ERR1546452
PRJEB14903	ERR1546453
PRJEB14903	ERR1546454
PRJEB14903	ERR1546455
PRJEB14903	ERR1546456
PRJEB14903	ERR1546457
PRJEB14903	ERR1546458
PRJEB14903	ERR1546459
PRJEB14903	ERR1546460
PRJEB14903	ERR1546461
PRJEB14903	ERR1546462
PRJEB14903	ERR1546463
PRJEB14903	ERR1546464
PRJEB14903	ERR1546465
PRJEB14903	ERR1546466
PRJEB14903	ERR1546468
PRJEB14903	ERR1546469
PRJEB14903	ERR1546470
PRJEB14903	ERR1546471
PRJEB14903	ERR1546472
PRJEB14903	ERR1546473
PRJEB14903	ERR1546474
PRJEB14903	ERR1546475
PRJEB14903	ERR1546476
PRJEB14903	ERR1546477
PRJEB14903	ERR1546478
PRJEB14903	ERR1546479
PRJEB14903	ERR1546480
PRJEB14903	ERR1546481
PRJEB14903	ERR1546482
PRJEB14903	ERR1546483
PRJEB14903	ERR1546484
PRJEB14903	ERR1546485
PRJEB14903	ERR1546486
PRJEB14903	ERR1546487
PRJEB14903	ERR1546488
PRJEB14903	ERR1546489
PRJEB14903	ERR1546490
PRJEB14903	ERR1546492
PRJEB14903	ERR1546493
PRJEB14903	ERR1546494
PRJEB14903	ERR1546495
PRJEB14903	ERR1546496
PRJEB14903	ERR1546497
PRJEB14903	ERR1546498
PRJEB14903	ERR1546499
PRJEB14903	ERR1546500
PRJEB14903	ERR1546501
PRJEB14903	ERR1546502
PRJEB14903	ERR1546503
PRJEB14903	ERR1546504
PRJEB14903	ERR1546505
PRJEB14903	ERR1546506
PRJEB14903	ERR1546507
PRJEB14903	ERR1546508
PRJEB14903	ERR1546509
PRJEB14903	ERR1546510
PRJEB14903	ERR1546511
PRJEB14903	ERR1546512
PRJEB14903	ERR1546513
PRJEB14903	ERR1546514
PRJEB14903	ERR1546515
PRJEB14903	ERR1546516
PRJEB14903	ERR1546517
PRJEB14903	ERR1546518
PRJEB14903	ERR1546520
PRJEB14903	ERR1546521
PRJEB14903	ERR1546522
PRJEB14903	ERR1546523
PRJEB14903	ERR1546524
PRJEB14903	ERR1546525
PRJEB14903	ERR1546526
PRJEB14903	ERR1546527
PRJEB14903	ERR1546529
PRJEB14903	ERR1546530
PRJEB14903	ERR1546531
PRJEB14903	ERR1546533
PRJEB14903	ERR1546534
PRJEB14903	ERR1546535
PRJEB14903	ERR1546536
PRJEB14903	ERR1546537
PRJEB14903	ERR1546538
PRJEB14903	ERR1546539
PRJEB14903	ERR1546540
PRJEB14903	ERR1546541
PRJEB14903	ERR1546542
PRJEB14903	ERR1546543
PRJEB14903	ERR1546544
PRJEB14903	ERR1546545
PRJEB14903	ERR1546547
PRJEB14903	ERR1546548
PRJEB14903	ERR1546549
PRJEB14903	ERR1546550
PRJEB14903	ERR1546551
PRJEB14903	ERR1546552
PRJEB14903	ERR1546553
PRJEB14903	ERR1546554
PRJEB14903	ERR1546555
PRJEB14903	ERR1546556
PRJEB14903	ERR1546557
PRJEB14903	ERR1546558
PRJEB14903	ERR1546559
PRJEB14903	ERR1546560
PRJEB14903	ERR1546561
PRJEB14903	ERR1546562
PRJEB14903	ERR1546563
PRJEB14903	ERR1546564
PRJEB14903	ERR1546565
PRJEB14903	ERR1546567
PRJEB14903	ERR1546568
PRJEB14903	ERR1546569
PRJEB14903	ERR1546570
PRJEB14903	ERR1546571
PRJEB14903	ERR1546573
PRJEB14903	ERR1546574
PRJEB14903	ERR1546575
PRJEB14903	ERR1546576
PRJEB14903	ERR1546577
PRJEB14903	ERR1546578
PRJEB14903	ERR1546581
PRJEB14903	ERR1546582
PRJEB14903	ERR1546583
PRJEB14903	ERR1546584
PRJEB14903	ERR1546585
PRJEB14903	ERR1546586
PRJEB14903	ERR1546587
PRJEB14903	ERR1546588
PRJEB14903	ERR1546589
PRJEB14903	ERR1546590
PRJEB14903	ERR1546591
PRJEB14903	ERR1546592
PRJEB14903	ERR1546593
PRJEB14903	ERR1546594
PRJEB14903	ERR1546595
PRJEB14903	ERR1546596
PRJEB14903	ERR1546597
PRJEB14903	ERR1546598
PRJEB14903	ERR1546599
PRJEB14903	ERR1546600
PRJEB14903	ERR1546601
PRJEB14903	ERR1546602
PRJEB14903	ERR1546603
PRJEB14903	ERR1546606
PRJEB14903	ERR1546607
PRJEB14903	ERR1546608
PRJEB14903	ERR1546609
PRJEB14903	ERR1546610
PRJEB14903	ERR1546611
PRJEB14903	ERR1546612
PRJEB14903	ERR1546613
PRJEB14903	ERR1546614
PRJEB14903	ERR1546615
PRJEB14903	ERR1546616
PRJEB14903	ERR1546617
PRJEB14903	ERR1546618
PRJEB14903	ERR1546619
PRJEB14903	ERR1546621
PRJEB14903	ERR1546622
PRJEB14903	ERR1546623
PRJEB14903	ERR1546624
PRJEB14903	ERR1546625
PRJEB14903	ERR1546626
PRJEB14903	ERR1546627
PRJEB14903	ERR1546628
PRJEB14903	ERR1546629
PRJEB14903	ERR1546630
PRJEB14903	ERR1546632
PRJEB14903	ERR1546633
PRJEB14903	ERR1546634
PRJEB14903	ERR1546635
PRJEB14903	ERR1546636
PRJEB14903	ERR1546637
PRJEB14903	ERR1546638
PRJEB14903	ERR1546639
PRJEB14903	ERR1546640
PRJEB14903	ERR1546641
PRJEB24486	ERR2259816
PRJEB24486	ERR2259817
PRJEB24486	ERR2259818
PRJEB24486	ERR2259819
PRJEB24486	ERR2259820
PRJEB24486	ERR2259821
PRJEB24486	ERR2259822
PRJEB24486	ERR2259823
PRJEB24486	ERR2259824
PRJEB24486	ERR2259825
PRJEB24486	ERR2259826
PRJEB24486	ERR2259827
PRJEB24486	ERR2259828
PRJEB24486	ERR2259829
PRJEB24486	ERR2259830
PRJEB24486	ERR2259831
PRJEB24486	ERR2259832
PRJEB24486	ERR2259833
PRJEB24486	ERR2259834
PRJEB24486	ERR2259835
PRJEB24486	ERR2259836
PRJEB24486	ERR2259837
PRJEB24486	ERR2259838
PRJEB24486	ERR2259839
PRJEB24486	ERR2259840
PRJEB24486	ERR2259841
PRJEB24486	ERR2259842
PRJEB24486	ERR2259843
PRJEB24486	ERR2259844
PRJEB24486	ERR2259845
PRJEB24486	ERR2259846
PRJEB24486	ERR2259847
PRJEB24486	ERR2259850
PRJEB24486	ERR2259851
PRJEB24486	ERR2259852
PRJEB24486	ERR2259853
PRJEB24486	ERR2259854
PRJEB24486	ERR2259855
PRJEB24486	ERR2259856
PRJEB24486	ERR2259857
PRJEB24486	ERR2259858
PRJEB24486	ERR2259859
PRJEB24486	ERR2259860
PRJEB24486	ERR2259861
PRJEB24486	ERR2259862
PRJEB24486	ERR2259863
PRJEB24486	ERR2259864
PRJEB24486	ERR2259865
PRJEB24486	ERR2259866
PRJEB24486	ERR2259867
PRJEB24486	ERR2259868
PRJEB24486	ERR2259869
PRJEB24486	ERR2259870
PRJEB24486	ERR2259871
PRJEB24486	ERR2259872
PRJEB24486	ERR2259873
PRJEB24486	ERR2259874
PRJEB24486	ERR2259875
PRJEB24486	ERR2259876
PRJEB24486	ERR2259877
PRJEB24486	ERR2259878
PRJEB24486	ERR2259879
PRJEB24486	ERR2259880
PRJEB24486	ERR2259881
PRJEB24486	ERR2259882
PRJEB24486	ERR2259883
PRJEB24486	ERR2259884
PRJEB24486	ERR2259885
PRJEB24486	ERR2259886
PRJEB24486	ERR2259888
PRJEB24486	ERR2259889
PRJEB24486	ERR2259890
PRJEB24486	ERR2259891
PRJEB24486	ERR2259892
PRJEB24486	ERR2259893
PRJEB24486	ERR2259894
PRJEB24486	ERR2259895
PRJEB24486	ERR2259896
PRJEB24486	ERR2259897
PRJEB24486	ERR2259898
PRJEB24486	ERR2259899
PRJEB24486	ERR2259900
PRJEB24486	ERR2259901
PRJEB24486	ERR2259902
PRJEB24486	ERR2259903
PRJEB24486	ERR2259904
PRJEB24486	ERR2259907
PRJEB24486	ERR2259908
PRJEB24486	ERR2259909
PRJEB24486	ERR2259910
PRJEB24486	ERR2259911
PRJEB24486	ERR2259912
PRJEB24486	ERR2259913
PRJEB24486	ERR2259914
PRJEB24486	ERR2259915
PRJEB24486	ERR2259916
PRJEB24486	ERR2259917
PRJEB24486	ERR2259918
PRJEB24486	ERR2259919
PRJEB24486	ERR2259920
PRJEB24486	ERR2259921
PRJEB24486	ERR2259922
PRJEB24486	ERR2259923
PRJEB24486	ERR2259924
PRJEB24486	ERR2259925
PRJEB24486	ERR2259926
PRJEB24486	ERR2259927
PRJEB24486	ERR2259928
PRJEB24486	ERR2259929
PRJEB24486	ERR2259930
PRJEB24486	ERR2259931
PRJEB24486	ERR2259932
PRJEB24486	ERR2259933
PRJEB24486	ERR2259934
PRJEB24486	ERR2259935
PRJEB24486	ERR2259936
PRJEB24486	ERR2259937
PRJEB24486	ERR2259938
PRJEB24486	ERR2259939
PRJEB24486	ERR2259940
PRJEB24486	ERR2259941
PRJEB24486	ERR2259942
PRJEB24486	ERR2259943
PRJEB24486	ERR2259944
PRJEB24486	ERR2259945
PRJEB24486	ERR2259947
PRJEB24486	ERR2259949
PRJEB24486	ERR2259950
PRJEB24486	ERR2259951
PRJEB24486	ERR2259952
PRJEB24486	ERR2259953
PRJEB24486	ERR2259955
PRJEB24486	ERR2259956
PRJEB24486	ERR2259957
PRJEB24486	ERR2259958
PRJEB24486	ERR2259960
PRJEB24486	ERR2259961
PRJEB24486	ERR2259962
PRJEB24486	ERR2259963
PRJEB24486	ERR2259964
PRJEB24486	ERR2259965
PRJEB24486	ERR2259966
PRJEB24486	ERR2259967
PRJEB24486	ERR2259968
PRJEB24486	ERR2259969
PRJEB24486	ERR2259970
PRJEB24486	ERR2259971
PRJEB24486	ERR2259972
PRJEB24486	ERR2259973
PRJEB18697	ERR1766564
PRJEB18697	ERR1766565
PRJEB18697	ERR1766566
PRJEB18697	ERR1766567
PRJEB18697	ERR1766569
PRJEB18697	ERR1766570
PRJEB18697	ERR1766571
PRJEB18697	ERR1766572
PRJEB18697	ERR1766573
PRJEB18697	ERR1766574
PRJEB18697	ERR1766575
PRJEB18697	ERR1766576
PRJEB18697	ERR1766580
PRJEB18697	ERR1766582
PRJEB18697	ERR1766583
PRJEB18697	ERR1766584
PRJEB18697	ERR1766585
PRJEB18697	ERR1766586
PRJEB18697	ERR1766587
PRJEB18697	ERR1766589
PRJEB18697	ERR1766591
PRJEB18697	ERR1766592
PRJEB18697	ERR1766595
PRJEB18697	ERR1766596
PRJEB18697	ERR1766597
PRJEB18697	ERR1766598
PRJEB18697	ERR1766600
PRJEB18697	ERR1766601
PRJEB18697	ERR1766602
PRJEB18697	ERR1766603
PRJEB18697	ERR1766604
PRJEB18697	ERR1766605
PRJEB18697	ERR1766606
PRJEB18697	ERR1766608
PRJEB18697	ERR1766609
PRJEB18697	ERR1766610
PRJEB18697	ERR1766611
PRJEB18697	ERR1766612
PRJEB18697	ERR1766613
PRJEB18697	ERR1766618
PRJEB18697	ERR1766620
PRJEB18697	ERR1766622
PRJEB18697	ERR1766629
PRJEB18697	ERR1766631
PRJEB18697	ERR1766633
PRJEB18697	ERR1766634
PRJEB18697	ERR1766635
PRJEB18697	ERR1766636
PRJEB18697	ERR1766637
PRJEB18697	ERR1766638
PRJEB18697	ERR1766639
PRJEB18697	ERR1766640
PRJEB18697	ERR1766642
PRJEB18697	ERR1766643
PRJEB18697	ERR1766644
PRJEB18697	ERR1766649
PRJEB18697	ERR1766651
PRJEB18697	ERR1766652
PRJEB18697	ERR1766653
PRJEB18697	ERR1766654
PRJEB18697	ERR1766655
PRJEB18697	ERR1766656
PRJEB18697	ERR1766657
PRJEB18697	ERR1766658
PRJEB18697	ERR1766660
PRJEB18697	ERR1766661
PRJEB18697	ERR1766662
PRJEB18697	ERR1766663
PRJEB18697	ERR1766664
PRJEB18697	ERR1766665
PRJEB18697	ERR1766667
PRJEB18697	ERR1766668
PRJEB18697	ERR1766671
PRJEB18697	ERR1766672
PRJEB18697	ERR1766673
PRJEB18697	ERR1766674
PRJEB18697	ERR1766675
PRJEB18697	ERR1766676
PRJEB18697	ERR1766677
PRJEB18697	ERR1766678
PRJEB18697	ERR1766679
PRJEB18697	ERR1766680
PRJEB18697	ERR1766681
PRJEB18697	ERR1766682
PRJEB18697	ERR1766683
PRJEB18697	ERR1766684
PRJEB18697	ERR1766685
PRJEB18697	ERR1766686
PRJEB18697	ERR1766687
PRJEB18697	ERR1766688
PRJEB18697	ERR1766689
PRJEB18697	ERR1766690
PRJEB18697	ERR1766691
PRJEB18697	ERR1766692
PRJEB18697	ERR1766693
PRJEB18697	ERR1766694
PRJEB18697	ERR1766695
PRJEB18697	ERR1766697
PRJEB18697	ERR1766698
PRJEB18697	ERR1766699
PRJEB18697	ERR1766700
PRJEB18697	ERR1766702
PRJEB18697	ERR1766703
PRJEB18697	ERR1766704
PRJEB18697	ERR1766705
PRJEB18697	ERR1766706
PRJEB18697	ERR1766708
PRJEB18697	ERR1766709
PRJEB18697	ERR1766710
PRJEB18697	ERR1766711
PRJEB18697	ERR1766712
PRJEB18697	ERR1766713
PRJEB18697	ERR1766714
PRJEB18697	ERR1766715
PRJEB18697	ERR1766716
PRJEB18697	ERR1766717
PRJEB18697	ERR1766718
PRJEB18697	ERR1766719
PRJEB18697	ERR1766721
PRJEB18697	ERR1766723
PRJEB18697	ERR1766727
PRJEB18697	ERR1766728
PRJEB18697	ERR1766729
PRJEB18697	ERR1766730
PRJEB18697	ERR1766731
PRJEB18697	ERR1766733
PRJEB18697	ERR1766734
PRJEB18697	ERR1766735
PRJEB18697	ERR1766736
PRJEB18697	ERR1766738
PRJEB18697	ERR1766739
PRJEB18697	ERR1766740
PRJEB18697	ERR1766741
PRJEB18697	ERR1766742
PRJEB18697	ERR1766743
PRJEB18697	ERR1766744
PRJEB18697	ERR1766745
PRJEB18697	ERR1766746
PRJEB18697	ERR1766747
PRJEB18697	ERR1766748
PRJEB18697	ERR1766749
PRJEB18697	ERR1766750
PRJEB18697	ERR1766751
PRJEB18697	ERR1766753
PRJEB18697	ERR1766754
PRJEB18697	ERR1766759
PRJEB18697	ERR1766760
PRJEB18697	ERR1766761
PRJEB18697	ERR1766762
PRJEB18697	ERR1766763
PRJEB18697	ERR1766765
PRJEB18697	ERR1766767
PRJEB18697	ERR1766768
PRJEB18697	ERR1766769
PRJEB18697	ERR1766770
PRJEB18697	ERR1766772
PRJEB18697	ERR1766773
PRJEB18697	ERR1766777
PRJEB18697	ERR1766778
PRJEB18697	ERR1766779
PRJEB18697	ERR1766780
PRJEB18697	ERR1766783
PRJEB18697	ERR1766784
PRJEB18697	ERR1766785
PRJEB18697	ERR1766786
PRJEB18697	ERR1766788
PRJEB18697	ERR1766789
PRJEB18697	ERR1766790
PRJEB18697	ERR1766791
PRJEB18697	ERR1766792
PRJEB18697	ERR1766793
PRJEB18697	ERR1766796
PRJEB18697	ERR1766797
PRJEB18697	ERR1766798
PRJEB18697	ERR1766800
PRJEB18697	ERR1766802
PRJEB6614	ERR542779
PRJEB6614	ERR542782
PRJEB6614	ERR542796
PRJEB6614	ERR542800
PRJEB6614	ERR542802
PRJEB6614	ERR542805
PRJEB6614	ERR542826
PRJEB6614	ERR542834
PRJEB6614	ERR542835
PRJEB6614	ERR542843
PRJEB6614	ERR542848
PRJEB6614	ERR542851
PRJEB6614	ERR542862
PRJEB6614	ERR542869
PRJEB6614	ERR542879
PRJEB6614	ERR542881
PRJEB6614	ERR542887
PRJEB6614	ERR542902
PRJEB6614	ERR542911
PRJEB6614	ERR542916
PRJEB6614	ERR542919
PRJEB6614	ERR542922
PRJEB6614	ERR542927
PRJEB6614	ERR542932
PRJEB6614	ERR542936
PRJEB6614	ERR542942
PRJEB6614	ERR542946
PRJEB6614	ERR542957
PRJEB6614	ERR542970
PRJEB6614	ERR542971
PRJEB6614	ERR542973
PRJEB6614	ERR542979
PRJEB6614	ERR542985
PRJEB6614	ERR543001
PRJEB6614	ERR543003
PRJEB6614	ERR543004
PRJEB6614	ERR543010
PRJEB6614	ERR543013
PRJEB6614	ERR543022
PRJEB6614	ERR543023
PRJEB6614	ERR543044
PRJEB6614	ERR543045
PRJEB6614	ERR543051
PRJEB6614	ERR543055
PRJEB6614	ERR543060
PRJEB6614	ERR543062
PRJEB6614	ERR543064
PRJEB6614	ERR543078
PRJEB6614	ERR543090
PRJEB6614	ERR543092
PRJEB6614	ERR543093
PRJEB6614	ERR543094
PRJEB6614	ERR543105
PRJEB6614	ERR543106
PRJEB6614	ERR543109
PRJEB6614	ERR543118
PRJEB6614	ERR543121
PRJEB6614	ERR543129
PRJEB6614	ERR543130
PRJEB6614	ERR543138
PRJEB6614	ERR543141
PRJEB6614	ERR543151
PRJEB6614	ERR543154
PRJEB6614	ERR543158
PRJEB6614	ERR543161
PRJEB6614	ERR543172
PRJEB6614	ERR543173
PRJEB6614	ERR543177
PRJEB6614	ERR543180
PRJEB6614	ERR543184
PRJEB6614	ERR543194
PRJEB6614	ERR543196
PRJEB6614	ERR543199
PRJEB6614	ERR543204
PRJEB6614	ERR543207
PRJEB6614	ERR543209
PRJEB6614	ERR543210
PRJEB6614	ERR543211
PRJEB6614	ERR543215
PRJEB6614	ERR543218
PRJEB6614	ERR543223
PRJEB6614	ERR543235
PRJEB6614	ERR543237
PRJEB6614	ERR543241
PRJEB6614	ERR543253
PRJEB6614	ERR543254
PRJEB6614	ERR543264
PRJEB6614	ERR543265
PRJEB6614	ERR543270
PRJEB6614	ERR543271
PRJEB6614	ERR543278
PRJEB6614	ERR543282
PRJEB6614	ERR543285
PRJEB6614	ERR543291
PRJEB6614	ERR543294
PRJEB6614	ERR543295
PRJEB6614	ERR543309
PRJEB6614	ERR543316
PRJEB6614	ERR543321
PRJEB6614	ERR543326
PRJEB6614	ERR543329
PRJEB6614	ERR543332
PRJEB6614	ERR543341
PRJEB6614	ERR543346
PRJEB6614	ERR543357
PRJEB6614	ERR543362
PRJEB6614	ERR543371
PRJEB6614	ERR543397
PRJEB6614	ERR543398
PRJEB6614	ERR543400
PRJEB6614	ERR543405
PRJEB6614	ERR543411
PRJEB6614	ERR543415
PRJEB6614	ERR543424
PRJEB6614	ERR543431
PRJEB6614	ERR543435
PRJEB6614	ERR543442
PRJEB6614	ERR543447
PRJEB6614	ERR543449
PRJEB6614	ERR543453
PRJEB6614	ERR543456
PRJEB6614	ERR543459
PRJEB6614	ERR543474
PRJEB6614	ERR543478
PRJEB6614	ERR543497
PRJEB6614	ERR543498
PRJEB6614	ERR543500
PRJEB6614	ERR543508
PRJEB6614	ERR543511
PRJEB6614	ERR543513
PRJEB6614	ERR543514
PRJEB6614	ERR543521
PRJEB6614	ERR543529
PRJEB6614	ERR543532
PRJEB6614	ERR543541
PRJEB6614	ERR543552
PRJEB6614	ERR543556
PRJEB6614	ERR543567
PRJEB6614	ERR543577
PRJEB6614	ERR543581
PRJEB6614	ERR543586
PRJEB6614	ERR543599
PRJEB6614	ERR543601
PRJEB6614	ERR543610
PRJEB6614	ERR543619
PRJEB6614	ERR543623
PRJEB6614	ERR543627
PRJEB6614	ERR543628
PRJEB6614	ERR543631
PRJEB6614	ERR543640
PRJEB6614	ERR543641
PRJEB6614	ERR543646
PRJEB6614	ERR543647
PRJEB6614	ERR543654
PRJEB6614	ERR543656
PRJEB6614	ERR543657
PRJEB6614	ERR543658
PRJEB6614	ERR543662
PRJEB6614	ERR543663
PRJEB6614	ERR543685
PRJEB6614	ERR543691
PRJEB6614	ERR543697
PRJEB6614	ERR543698
PRJEB6614	ERR543707
PRJEB6614	ERR543712
PRJEB6614	ERR543726
PRJEB6614	ERR543738
PRJEB6614	ERR543743
PRJEB6614	ERR543746
PRJEB6614	ERR543756
PRJEB6614	ERR543767
PRJEB6614	ERR543791
PRJEB6614	ERR543794
PRJEB6614	ERR543802
PRJEB6614	ERR543806
PRJEB6614	ERR543808
PRJEB6614	ERR543817
PRJEB6614	ERR543822
PRJEB6614	ERR543824
PRJEB6614	ERR543840
PRJEB6614	ERR543843
PRJEB6614	ERR543847
PRJEB6614	ERR543849
PRJEB6614	ERR543858
PRJEB6614	ERR543873
PRJEB6614	ERR543877
PRJEB6614	ERR543878
PRJEB6614	ERR543881
PRJEB6614	ERR543883
PRJEB6614	ERR543891
PRJEB6614	ERR543893
PRJEB6614	ERR543901
PRJEB6614	ERR543909
PRJEB6614	ERR543912
PRJEB6614	ERR543914
PRJEB6614	ERR543916
PRJEB6614	ERR543917
PRJEB6614	ERR543925
PRJEB6614	ERR543931
PRJEB6614	ERR543934
PRJEB15061	ERR1559029
PRJEB15061	ERR1559033
PRJEB15061	ERR1559038
PRJEB15061	ERR1559040
PRJEB15061	ERR1559043
PRJEB15061	ERR1559046
PRJEB15061	ERR1559047
PRJEB15061	ERR1559051
PRJEB15061	ERR1559055
PRJEB15061	ERR1559057
PRJEB15061	ERR1559058
PRJEB15061	ERR1559059
PRJEB15061	ERR1559063
PRJEB15061	ERR1559071
PRJEB15061	ERR1559075
PRJEB15061	ERR1559079
PRJEB15061	ERR1559081
PRJEB15061	ERR1559082
PRJEB15061	ERR1559083
PRJEB15061	ERR1559086
PRJEB15061	ERR1559090
PRJEB15061	ERR1559096
PRJEB15061	ERR1559100
PRJEB15061	ERR1559107
PRJEB15061	ERR1559109
PRJEB15061	ERR1559111
PRJEB15061	ERR1559112
PRJEB15061	ERR1559114
PRJEB15061	ERR1559123
PRJEB15061	ERR1559125
PRJEB15061	ERR1559131
PRJEB15061	ERR1559133
PRJEB15061	ERR1559139
PRJEB15061	ERR1559143
PRJEB15061	ERR1559144
PRJEB15061	ERR1559149
PRJEB15061	ERR1559151
PRJEB15061	ERR1559154
PRJEB15061	ERR1559156
PRJEB15061	ERR1559157
PRJEB15061	ERR1559159
PRJEB15061	ERR1559164
PRJEB15061	ERR1559167
PRJEB15061	ERR1559168
PRJEB15061	ERR1559173
PRJEB15061	ERR1559176
PRJEB15061	ERR1559177
PRJEB15061	ERR1559182
PRJEB15061	ERR1559184
PRJEB15061	ERR1559189
PRJEB15061	ERR1559193
PRJEB15061	ERR1559195
PRJEB15061	ERR1559196
PRJEB15061	ERR1559198
PRJEB15061	ERR1559199
PRJEB15061	ERR1559200
PRJEB15061	ERR1559205
PRJEB15061	ERR1559208
PRJEB15061	ERR1559212
PRJEB15061	ERR1559215
PRJEB15061	ERR1559216
PRJEB15061	ERR1559217
PRJEB15061	ERR1559218
PRJEB15061	ERR1559228
PRJEB15061	ERR1559232
PRJEB15061	ERR1559233
PRJEB15061	ERR1559235
PRJEB15061	ERR1559241
PRJEB15061	ERR1559247
PRJEB15061	ERR1559248
PRJEB15061	ERR1559249
PRJEB15061	ERR1559254
PRJEB15061	ERR1559257
PRJEB15061	ERR1559258
PRJEB15061	ERR1559262
PRJEB15061	ERR1559265
PRJEB15061	ERR1559266
PRJEB15061	ERR1559267
PRJEB15061	ERR1559277
PRJEB15061	ERR1559278
PRJEB15061	ERR1559282
PRJEB15061	ERR1559283
PRJEB15061	ERR1559285
PRJEB15061	ERR1559289
PRJEB15061	ERR1559292
PRJEB15061	ERR1559294
PRJEB15061	ERR1559296
PRJEB15061	ERR1559300
PRJEB15061	ERR1559301
PRJEB15061	ERR1559305
PRJEB15061	ERR1559307
PRJEB15061	ERR1559308
PRJEB15061	ERR1559321
PRJEB15061	ERR1559327
PRJEB15061	ERR1559330
PRJEB15061	ERR1559332
PRJEB15061	ERR1559335
PRJEB15061	ERR1559337
PRJEB15061	ERR1559341
PRJEB15061	ERR1559343
PRJEB15061	ERR1559356
PRJEB15061	ERR1559357
PRJEB15061	ERR1559364
PRJEB15061	ERR1559367
PRJEB15061	ERR1559368
PRJEB15061	ERR1559371
PRJEB15061	ERR1559372
PRJEB15061	ERR1559377
PRJEB15061	ERR1559383
PRJEB15061	ERR1559388
PRJEB15061	ERR1559396
PRJEB15061	ERR1559401
PRJEB15061	ERR1559403
PRJEB15061	ERR1559413
PRJEB15061	ERR1559416
PRJEB15061	ERR1559417
PRJEB15061	ERR1559426
PRJEB15061	ERR1559427
PRJEB15061	ERR1559430
PRJEB15061	ERR1559439
PRJEB15061	ERR1559440
PRJEB15061	ERR1559442
PRJEB15061	ERR1559443
PRJEB15061	ERR1559448
PRJEB15061	ERR1559450
PRJEB15061	ERR1559451
PRJEB15061	ERR1559452
PRJEB15061	ERR1559458
PRJEB15061	ERR1559465
PRJEB15061	ERR1559470
PRJEB15061	ERR1559479
PRJEB15061	ERR1559487
PRJEB15061	ERR1559494
PRJEB15061	ERR1559499
PRJEB15061	ERR1559500
PRJEB15061	ERR1559501
PRJEB15061	ERR1559504
PRJEB15061	ERR1559505
PRJEB15061	ERR1559506
PRJEB15061	ERR1559514
PRJEB15061	ERR1559516
PRJEB15061	ERR1559519
PRJEB15061	ERR1559526
PRJEB15061	ERR1559533
PRJEB15061	ERR1559536
PRJEB15061	ERR1559540
PRJEB15061	ERR1559542
PRJEB15061	ERR1559544
PRJEB15061	ERR1559557
PRJEB15061	ERR1559568
PRJEB15061	ERR1559572
PRJEB15061	ERR1559574
PRJEB15061	ERR1559576
PRJEB15061	ERR1559579
PRJEB15061	ERR1559581
PRJEB15061	ERR1559584
PRJEB15061	ERR1559587
PRJEB15061	ERR1559594
PRJEB15061	ERR1559599
PRJEB15061	ERR1559600
PRJEB15061	ERR1559602
PRJEB15061	ERR1559603
PRJEB15061	ERR1559604
PRJEB15061	ERR1559606
PRJEB15061	ERR1559612
PRJEB15061	ERR1559614
PRJEB15061	ERR1559617
PRJEB15061	ERR1559630
PRJEB15061	ERR1559631
PRJEB15061	ERR1559634
PRJEB15061	ERR1559642
PRJEB15061	ERR1559645
PRJEB15061	ERR1559648
PRJEB15061	ERR1559649
PRJEB15061	ERR1559651
PRJEB15061	ERR1559652
PRJEB15061	ERR1559655
PRJEB15061	ERR1559656
PRJEB15061	ERR1559658
PRJEB15061	ERR1559662
PRJEB15061	ERR1559663
PRJEB15061	ERR1559677
PRJEB15061	ERR1559679
PRJEB15061	ERR1559682
PRJEB15061	ERR1559684
PRJEB15061	ERR1559685
PRJEB15061	ERR1559690
PRJEB15061	ERR1559691
PRJEB15061	ERR1559697
PRJEB15061	ERR1559700
PRJEB15061	ERR1559702
PRJEB15061	ERR1559711
PRJEB15061	ERR1559716
PRJEB15061	ERR1559717
PRJEB15061	ERR1559718
PRJEB15061	ERR1559723
PRJEB15061	ERR1559726
PRJEB15061	ERR1559727
PRJEB15061	ERR1559733
PRJEB15061	ERR1559735
PRJEB19500	ERR1844964
PRJEB19500	ERR1844966
PRJEB19500	ERR1844967
PRJEB19500	ERR1844968
PRJEB19500	ERR1844969
PRJEB19500	ERR1844970
PRJEB19500	ERR1844971
PRJEB19500	ERR1844972
PRJEB19500	ERR1844974
PRJEB19500	ERR1844975
PRJEB19500	ERR1844976
PRJEB19500	ERR1844977
PRJEB19500	ERR1844978
PRJEB19500	ERR1844979
PRJEB19500	ERR1844980
PRJEB19500	ERR1844981
PRJEB19500	ERR1844982
PRJEB19500	ERR1844983
PRJEB19500	ERR1844984
PRJEB19500	ERR1844985
PRJEB19500	ERR1844986
PRJEB19500	ERR1844987
PRJEB19500	ERR1844988
PRJEB19500	ERR1844989
PRJEB19500	ERR1844990
PRJEB19500	ERR1844991
PRJEB19500	ERR1844992
PRJEB19500	ERR1844993
PRJEB19500	ERR1844994
PRJEB19500	ERR1844995
PRJEB19500	ERR1844996
PRJEB19500	ERR1844998
PRJEB19500	ERR1845000
PRJEB19500	ERR1845001
PRJEB19500	ERR1845002
PRJEB19500	ERR1845003
PRJEB19500	ERR1845007
PRJEB19500	ERR1845008
PRJEB19500	ERR1845009
PRJEB19500	ERR1845010
PRJEB19500	ERR1845011
PRJEB19500	ERR1845012
PRJEB19500	ERR1845013
PRJEB19500	ERR1845014
PRJEB19500	ERR1845015
PRJEB19500	ERR1845016
PRJEB19500	ERR1845017
PRJEB19500	ERR1845018
PRJEB19500	ERR1845019
PRJNA952168	SRR24061653
PRJNA952168	SRR24061655
PRJNA952168	SRR24061657
PRJNA952168	SRR24061658
PRJNA952168	SRR24061660
PRJNA952168	SRR24061662
PRJNA952168	SRR24061664
PRJNA952168	SRR24061666
PRJNA952168	SRR24061671
PRJNA952168	SRR24061673
PRJNA952168	SRR24061675
PRJNA952168	SRR24061677
PRJNA952168	SRR24061679
PRJNA952168	SRR24061680
PRJNA952168	SRR24061682
PRJNA952168	SRR24061684
PRJNA952168	SRR24061686
PRJNA952168	SRR24061687
PRJNA952168	SRR24061688
PRJNA952168	SRR24061689
PRJNA952168	SRR24061690
PRJNA952168	SRR24061692
PRJNA952168	SRR24061693
PRJNA952168	SRR24061694
PRJNA952168	SRR24061695
PRJNA952168	SRR24061696
PRJNA952168	SRR24061697
PRJNA952168	SRR24061698
PRJNA952168	SRR24061699
PRJNA952168	SRR24061700
PRJNA952168	SRR24061701
PRJNA952168	SRR24061702
PRJNA952168	SRR24061703
PRJNA952168	SRR24061704
PRJNA952168	SRR24061705
PRJNA952168	SRR24061707
PRJNA952168	SRR24061708
PRJNA952168	SRR24061709
PRJNA952168	SRR24061710
PRJNA952168	SRR24061711
PRJNA952168	SRR24061712
PRJNA952168	SRR24061713
PRJNA952168	SRR24061714
PRJNA952168	SRR24061715
PRJNA952168	SRR24061716
PRJNA952168	SRR24061717
PRJNA952168	SRR24061719
PRJNA952168	SRR24061722
PRJNA952168	SRR24061726
PRJNA952168	SRR24061730
PRJNA952168	SRR24061732
PRJNA952168	SRR24061733
PRJNA952168	SRR24061735
PRJNA952168	SRR24061737
PRJNA952168	SRR24061739
PRJNA952168	SRR24061741
PRJNA952168	SRR24061744
PRJNA952168	SRR24061746
PRJNA952168	SRR24061748
PRJNA952168	SRR24061750
PRJNA952168	SRR24061751
PRJNA952168	SRR24061753
PRJNA952168	SRR24061757
PRJNA952168	SRR24061759
PRJNA952168	SRR24061762
PRJNA952168	SRR24061764
PRJNA952168	SRR24061766
PRJNA952168	SRR24061768
PRJNA952168	SRR24061770
PRJNA952168	SRR24061772
PRJNA952168	SRR24061775
PRJNA952168	SRR24061777
PRJNA952168	SRR24061787
PRJNA952168	SRR24061788
PRJNA952168	SRR24061790
PRJNA952168	SRR24061794
PRJNA952168	SRR24061796
PRJNA952168	SRR24061799
PRJNA952168	SRR24061801
PRJNA952168	SRR24061803
PRJNA952168	SRR24061805
PRJNA952168	SRR24061809
PRJNA952168	SRR24061810
PRJNA952168	SRR24061812
PRJNA952168	SRR24061813
PRJNA952168	SRR24061815
PRJNA952168	SRR24061816
PRJNA952168	SRR24061818
PRJNA952168	SRR24061820
PRJNA952168	SRR24061822
PRJNA952168	SRR24061824
PRJNA952168	SRR24061827
PRJNA952168	SRR24061829
PRJNA952168	SRR24061831
PRJNA952168	SRR24061833
PRJNA952168	SRR24061835
PRJNA952168	SRR24061837
PRJNA952168	SRR24061838
PRJNA952168	SRR24061840
PRJNA952168	SRR24061842
PRJNA952168	SRR24061844
PRJNA952168	SRR24061845
PRJNA952168	SRR24061846
PRJNA952168	SRR24061847
PRJNA952168	SRR24061848
PRJNA952168	SRR24061849
PRJNA952168	SRR24061850
PRJNA952168	SRR24061851
PRJNA952168	SRR24061852
PRJNA952168	SRR24061853
PRJNA952168	SRR24061854
PRJNA952168	SRR24061855
PRJNA952168	SRR24061856
PRJNA952168	SRR24061857
PRJNA952168	SRR24061858
PRJNA952168	SRR24061860
PRJNA952168	SRR24061861
PRJNA952168	SRR24061862
PRJNA952168	SRR24061864
PRJNA952168	SRR24061865
PRJNA952168	SRR24061866
PRJNA952168	SRR24061867
PRJNA952168	SRR24061868
PRJNA952168	SRR24061869
PRJNA952168	SRR24061870
PRJNA952168	SRR24061871
PRJNA952168	SRR24061872
PRJNA952168	SRR24061873
PRJNA952168	SRR24061874
PRJNA952168	SRR24061876
PRJNA952168	SRR24061877
PRJNA952168	SRR24061880
PRJNA952168	SRR24061882
PRJNA952168	SRR24061884
PRJNA952168	SRR24061886
PRJNA952168	SRR24061888
PRJNA952168	SRR24061889
PRJNA952168	SRR24061891
PRJNA952168	SRR24061895
PRJNA952168	SRR24061897
PRJNA952168	SRR24061899
PRJNA952168	SRR24061902
PRJNA952168	SRR24061904
PRJNA952168	SRR24061906
PRJNA952168	SRR24061908
PRJNA952168	SRR24061910
PRJNA952168	SRR24061912
PRJNA952168	SRR24061914
PRJNA952168	SRR24061917
PRJNA952168	SRR24061919
PRJNA952168	SRR24061921
PRJNA952168	SRR24061923
PRJNA952168	SRR24061925
PRJNA952168	SRR24061926
PRJNA952168	SRR24061928
PRJNA952168	SRR24061930
PRJNA952168	SRR24061932
PRJNA952168	SRR24061934
PRJNA952168	SRR24061936
PRJNA952168	SRR24061939
PRJNA952168	SRR24061941
PRJNA952168	SRR24061942
PRJNA952168	SRR24061943
PRJNA952168	SRR24061944
PRJNA952168	SRR24061945
PRJNA952168	SRR24061946
PRJNA952168	SRR24061947
PRJNA952168	SRR24061948
PRJNA952168	SRR24061949
PRJNA952168	SRR24061950
PRJNA952168	SRR24061951
PRJNA952168	SRR24061953
PRJNA952168	SRR24061954
PRJNA952168	SRR24061955
PRJNA952168	SRR24061956
PRJNA952168	SRR24061957
PRJNA952168	SRR24061958
PRJNA952168	SRR24061959
PRJNA952168	SRR24061960
PRJNA952168	SRR24061961
PRJNA952168	SRR24061962
PRJNA952168	SRR24061963
PRJNA952168	SRR24061964
PRJNA952168	SRR24061966
PRJNA952168	SRR24061967
PRJNA952168	SRR24061968
PRJNA952168	SRR24061970
PRJNA952168	SRR24061971
PRJNA952168	SRR24061974
PRJNA952168	SRR24061976
PRJNA952168	SRR24061978
PRJNA952168	SRR24061979
PRJNA952168	SRR24061981
PRJNA952168	SRR24061983
PRJNA952168	SRR24061985
PRJNA952168	SRR24061987
PRJNA952168	SRR24061991
PRJNA952168	SRR24061993
PRJNA952168	SRR24061995
PRJNA952168	SRR24061997
PRJNA952168	SRR24061999
PRJNA952168	SRR24062002
PRJNA952168	SRR24062004
PRJNA952168	SRR24062005
PRJNA952168	SRR24062012
PRJNA952168	SRR24062016
PRJNA952168	SRR24062018
PRJNA952168	SRR24062021
PRJNA952168	SRR24062023
PRJNA952168	SRR24062027
PRJNA952168	SRR24062030
PRJNA952168	SRR24062032
PRJNA952168	SRR24062040
PRJNA952168	SRR24062042
PRJNA952168	SRR24062045
PRJNA952168	SRR24062047
PRJNA952168	SRR24062049
PRJNA952168	SRR24062052
PRJNA952168	SRR24062055
PRJNA952168	SRR24062056
PRJNA952168	SRR24062058
PRJNA952168	SRR24062060
PRJNA952168	SRR24062062
PRJNA952168	SRR24062064
PRJNA952168	SRR24062067
PRJNA952168	SRR24062069
PRJNA952168	SRR24062071
PRJNA952168	SRR24062073
PRJNA952168	SRR24062074
PRJNA952168	SRR24062076
PRJNA952168	SRR24062078
PRJNA952168	SRR24062080
PRJNA952168	SRR24062085
PRJNA952168	SRR24062087
PRJNA952168	SRR24062089
PRJNA952168	SRR24062091
PRJNA952168	SRR24062093
PRJNA952168	SRR24062095
PRJNA952168	SRR24062096
PRJNA952168	SRR24062098
PRJNA952168	SRR24062100
PRJNA952168	SRR24062101
PRJNA952168	SRR24062103
PRJNA952168	SRR24062104
PRJNA952168	SRR24062105
PRJNA952168	SRR24062106
PRJNA952168	SRR24062107
PRJNA952168	SRR24062108
PRJNA952168	SRR24062109
PRJNA952168	SRR24062110
PRJNA952168	SRR24062111
PRJNA952168	SRR24062112
PRJNA952168	SRR24062113
PRJNA952168	SRR24062114
PRJNA952168	SRR24062115
PRJNA952168	SRR24062116
PRJNA952168	SRR24062117
PRJNA952168	SRR24062118
PRJNA952168	SRR24062119
PRJNA952168	SRR24062120
PRJNA952168	SRR24062124
PRJNA952168	SRR24062125
PRJNA952168	SRR24062126
PRJNA952168	SRR24062127
PRJNA952168	SRR24062128
PRJNA952168	SRR24062129
PRJNA952168	SRR24062130
PRJNA952168	SRR24062131
PRJNA952168	SRR24062132
PRJNA952168	SRR24062133
PRJNA952168	SRR24062135
PRJNA952168	SRR24062137
PRJNA952168	SRR24062139
PRJNA952168	SRR24062141
PRJNA952168	SRR24062143
PRJNA952168	SRR24062147
PRJNA952168	SRR24062148
PRJNA952168	SRR24062150
PRJNA952168	SRR24062152
PRJNA952168	SRR24062154
PRJNA952168	SRR24062156
PRJNA952168	SRR24062158
PRJNA952168	SRR24062161
PRJNA952168	SRR24062163
PRJNA952168	SRR24062165
PRJNA952168	SRR24062167
PRJNA952168	SRR24062171
PRJNA952168	SRR24062173
PRJNA952168	SRR24062176
PRJNA952168	SRR24062178
PRJNA952168	SRR24062180
PRJNA952168	SRR24062182
PRJNA952168	SRR24062184
PRJNA952168	SRR24062185
PRJNA952168	SRR24062186
PRJNA952168	SRR24062187
PRJNA952168	SRR24062188
PRJNA952168	SRR24062189
PRJNA952168	SRR24062190
PRJNA952168	SRR24062191
PRJNA952168	SRR24062192
PRJNA952168	SRR24062193
PRJNA952168	SRR24062194
PRJNA952168	SRR24062197
PRJNA952168	SRR24062198
PRJNA952168	SRR24062199
PRJNA952168	SRR24062200
PRJNA952168	SRR24062201
PRJNA952168	SRR24062202
PRJNA952168	SRR24062203
PRJNA952168	SRR24062204
PRJNA952168	SRR24062207
PRJNA952168	SRR24062209
PRJNA952168	SRR24062212
PRJNA952168	SRR24062216
PRJNA952168	SRR24062218
PRJNA952168	SRR24062220
PRJNA952168	SRR24062222
PRJNA952168	SRR24062223
PRJNA952168	SRR24062225
PRJNA952168	SRR24062227
PRJNA952168	SRR24062229
PRJNA952168	SRR24062233
PRJNA952168	SRR24062235
PRJNA952168	SRR24062238
PRJNA952168	SRR24062240
PRJNA952168	SRR24062242
PRJNA952168	SRR24062244
PRJNA952168	SRR24062246
PRJNA952168	SRR24062249
PRJNA952168	SRR24062251
PRJNA952168	SRR24062253
PRJNA952168	SRR24062255
PRJNA952168	SRR24062257
PRJNA952168	SRR24062259
PRJNA952168	SRR24062260
PRJNA952168	SRR24062262
PRJNA952168	SRR24062264
PRJNA952168	SRR24062266
PRJNA952168	SRR24062268
PRJNA952168	SRR24062270
PRJNA952168	SRR24062272
PRJNA952168	SRR24062273
PRJNA952168	SRR24062275
PRJNA952168	SRR24062277
PRJNA952168	SRR24062279
PRJNA952168	SRR24062281
PRJNA952168	SRR24062284
PRJNA952168	SRR24062286
PRJNA952168	SRR24062288
PRJNA952168	SRR24062290
PRJNA952168	SRR24062294
PRJNA952168	SRR24062299
PRJNA952168	SRR24062301
PRJNA952168	SRR24062303
PRJNA952168	SRR24062305
PRJNA952168	SRR24062307
PRJNA952168	SRR24062309
PRJNA952168	SRR24062310
PRJNA952168	SRR24062312
PRJNA952168	SRR24062314
PRJNA952168	SRR24062316
PRJNA952168	SRR24062318
PRJNA952168	SRR24062321
PRJNA952168	SRR24062323
PRJNA952168	SRR24062326
PRJNA952168	SRR24062329
PRJNA952168	SRR24062331
PRJNA952168	SRR24062333
PRJNA952168	SRR24062335
PRJNA952168	SRR24062337
PRJNA952168	SRR24062339
PRJNA952168	SRR24062340
PRJNA952168	SRR24062342
PRJNA952168	SRR24062344
PRJNA952168	SRR24062346
PRJNA952168	SRR24062348
PRJNA952168	SRR24062351
PRJNA952168	SRR24062353
PRJNA952168	SRR24062355
PRJNA952168	SRR24062358
PRJNA952168	SRR24062360
PRJNA952168	SRR24062361
PRJNA952168	SRR24062362
PRJNA952168	SRR24062363
PRJNA952168	SRR24062364
PRJNA952168	SRR24062369
PRJNA952168	SRR24062370
PRJNA952168	SRR24062371
PRJNA952168	SRR24062372
PRJNA952168	SRR24062373
PRJNA952168	SRR24062374
PRJNA952168	SRR24062375
PRJNA952168	SRR24062377
PRJNA952168	SRR24062378
PRJNA952168	SRR24062379
PRJNA952168	SRR24062380
PRJNA952168	SRR24062381
PRJNA952168	SRR24062382
PRJNA952168	SRR24062383
PRJNA952168	SRR24062384
PRJNA952168	SRR24062385
PRJNA952168	SRR24062388
PRJNA952168	SRR24062390
PRJNA952168	SRR24062391
PRJNA952168	SRR24062393
PRJNA952168	SRR24062395
PRJNA952168	SRR24062397
PRJNA952168	SRR24062399
PRJNA952168	SRR24062401
PRJNA952168	SRR24062404
PRJNA952168	SRR24062406
PRJNA952168	SRR24062410
PRJNA952168	SRR24062412
PRJNA952168	SRR24062413
PRJNA952168	SRR24062415
PRJNA952168	SRR24062417
PRJNA952168	SRR24062419
PRJNA952168	SRR24062421
PRJNA952168	SRR24062423
PRJNA952168	SRR24062425
PRJNA952168	SRR24062427
PRJNA952168	SRR24062430
PRJNA952168	SRR24062434
PRJNA952168	SRR24062436
PRJNA952168	SRR24062438
PRJNA952168	SRR24062439
PRJNA952168	SRR24062442
PRJNA952168	SRR24062444
PRJNA952168	SRR24062448
PRJNA952168	SRR24062450
PRJNA952168	SRR24062453
PRJNA952168	SRR24062455
PRJNA952168	SRR24062456
PRJNA952168	SRR24062457
PRJNA952168	SRR24062458
PRJNA952168	SRR24062459
PRJNA952168	SRR24062460
PRJNA952168	SRR24062461
PRJNA952168	SRR24062462
PRJNA952168	SRR24062463
PRJNA952168	SRR24062464
PRJNA952168	SRR24062465
PRJNA952168	SRR24062466
PRJNA952168	SRR24062467
PRJNA952168	SRR24062468
PRJNA952168	SRR24062469
PRJNA952168	SRR24062470
PRJNA952168	SRR24062471
PRJNA952168	SRR24062472
PRJNA952168	SRR24062473
PRJNA952168	SRR24062474
PRJNA952168	SRR24062475
PRJNA952168	SRR24062476
PRJNA952168	SRR24062478
PRJNA952168	SRR24062479
PRJNA952168	SRR24062480
PRJNA952168	SRR24062481
PRJNA952168	SRR24062482
PRJNA952168	SRR24062483
PRJNA952168	SRR24062484
PRJNA952168	SRR24062486
PRJNA952168	SRR24062488
PRJNA952168	SRR24062490
PRJNA952168	SRR24062492
PRJNA952168	SRR24062493
PRJNA952168	SRR24062495
PRJNA952168	SRR24062497
PRJNA952168	SRR24062501
PRJNA952168	SRR24062504
PRJNA952168	SRR24062506
PRJNA952168	SRR24062508
PRJNA952168	SRR24062510
PRJNA952168	SRR24062515
PRJNA952168	SRR24062518
PRJNA952168	SRR24062520
PRJNA952168	SRR24062522
PRJNA952168	SRR24062524
PRJNA952168	SRR24062527
PRJNA952168	SRR24062529
PRJNA952168	SRR24062533
PRJNA952168	SRR24062535
PRJNA952168	SRR24062538
PRJNA952168	SRR24062540
PRJNA952168	SRR24062544
PRJNA952168	SRR24062546
PRJNA952168	SRR24062550
PRJNA952168	SRR24062552
PRJNA952168	SRR24062553
PRJNA952168	SRR24062555
PRJNA952168	SRR24062557
PRJNA952168	SRR24062559
PRJNA952168	SRR24062567
PRJNA952168	SRR24062569
PRJNA952168	SRR24062571
PRJNA952168	SRR24062573
PRJNA952168	SRR24062575
PRJNA952168	SRR24062576
PRJNA952168	SRR24062578
PRJNA952168	SRR24062581
PRJNA952168	SRR24062583
PRJNA952168	SRR24062586
PRJNA952168	SRR24062591
PRJNA952168	SRR24062592
PRJNA952168	SRR24062594
PRJNA952168	SRR24062596
PRJNA952168	SRR24062597
PRJNA952168	SRR24062598
PRJNA952168	SRR24062600
PRJNA952168	SRR24062601
PRJNA952168	SRR24062602
PRJNA952168	SRR24062603
PRJNA952168	SRR24062604
PRJNA952168	SRR24062605
PRJNA952168	SRR24062606
PRJNA952168	SRR24062607
PRJNA952168	SRR24062608
PRJNA952168	SRR24062609
PRJNA952168	SRR24062610
PRJNA952168	SRR24062611
PRJNA952168	SRR24062612
PRJNA952168	SRR24062614
PRJNA952168	SRR24062615
PRJNA952168	SRR24062616
PRJNA952168	SRR24062617
PRJNA952168	SRR24062619
PRJNA952168	SRR24062620
PRJNA952168	SRR24062621
PRJNA952168	SRR24062623
PRJNA952168	SRR24062625
PRJNA952168	SRR24062627
PRJNA952168	SRR24062630
PRJNA952168	SRR24062632
PRJNA952168	SRR24062634
PRJNA952168	SRR24062636
PRJNA952168	SRR24062639
PRJNA952168	SRR24062641
PRJNA952168	SRR24062643
PRJNA952168	SRR24062645
PRJNA952168	SRR24062647
PRJNA952168	SRR24067942
PRJNA952168	SRR24067944
PRJNA952168	SRR24067946
PRJNA952168	SRR24067947
PRJNA952168	SRR24067949
PRJNA952168	SRR24067950
PRJNA952168	SRR24067953
PRJNA952168	SRR24067955
PRJNA952168	SRR24067957
PRJNA952168	SRR24067961
PRJNA952168	SRR24067962
PRJNA952168	SRR24067964
PRJNA952168	SRR24067966
PRJNA952168	SRR24067968
PRJNA952168	SRR24067970
PRJNA952168	SRR24067972
PRJNA952168	SRR24067975
PRJNA952168	SRR24067977
PRJNA952168	SRR24067979
PRJNA952168	SRR24067980
PRJNA952168	SRR24067982
PRJNA952168	SRR24067984
PRJNA952168	SRR24067986
PRJNA952168	SRR24067991
PRJNA952168	SRR24067993
PRJNA952168	SRR24067995
PRJNA952168	SRR24067997
PRJNA952168	SRR24067999
PRJNA952168	SRR24068000
PRJNA952168	SRR24068002
PRJNA952168	SRR24068004
PRJNA952168	SRR24068006
PRJNA952168	SRR24068013
PRJNA952168	SRR24068015
PRJNA952168	SRR24068019
PRJNA952168	SRR24068021
PRJNA952168	SRR24068026
PRJNA952168	SRR24068028
PRJNA952168	SRR24068030
PRJNA952168	SRR24068032
PRJNA952168	SRR24068034
PRJNA952168	SRR24068035
PRJNA952168	SRR24068041
PRJNA952168	SRR24068043
PRJNA952168	SRR24068046
PRJNA952168	SRR24068048
PRJNA952168	SRR24068050
PRJNA952168	SRR24068052
PRJNA952168	SRR24068054
PRJNA952168	SRR24068056
PRJNA952168	SRR24068057
PRJNA952168	SRR24068059
PRJNA952168	SRR24068061
PRJNA952168	SRR24068063
PRJNA952168	SRR24068065
PRJNA952168	SRR24068068
PRJNA952168	SRR24068070
PRJNA952168	SRR24068072
PRJNA952168	SRR24068074
PRJNA952168	SRR24068076
PRJNA952168	SRR24068078
PRJNA952168	SRR24068079
PRJNA952168	SRR24068081
PRJNA952168	SRR24068085
PRJNA952168	SRR24068087
PRJNA952168	SRR24068090
PRJNA952168	SRR24068092
PRJNA952168	SRR24068094
PRJNA952168	SRR24068096
PRJNA952168	SRR24068098
PRJNA952168	SRR24068100
PRJNA952168	SRR24068103
PRJNA952168	SRR24068105
PRJNA952168	SRR24068107
PRJNA952168	SRR24068109
PRJNA952168	SRR24068110
PRJNA952168	SRR24068112
PRJNA952168	SRR24068114
PRJNA952168	SRR24068115
PRJNA952168	SRR24068117
PRJNA952168	SRR24068120
PRJNA952168	SRR24068122
PRJNA952168	SRR24068124
PRJNA952168	SRR24068126
PRJNA952168	SRR24068128
PRJNA952168	SRR24068131
PRJNA952168	SRR24068133
PRJNA952168	SRR24068136
PRJNA952168	SRR24068140
PRJNA952168	SRR24068141
PRJNA952168	SRR24068143
PRJNA952168	SRR24068147
PRJNA952168	SRR24068149
PRJNA952168	SRR24068151
PRJNA952168	SRR24068155
PRJNA952168	SRR24068158
PRJNA952168	SRR24068160
PRJNA952168	SRR24068162
PRJNA952168	SRR24068164
PRJNA952168	SRR24068167
PRJNA952168	SRR24068169
PRJNA952168	SRR24068171
PRJNA952168	SRR24068175
PRJNA952168	SRR24068177
PRJNA952168	SRR24068179
PRJNA952168	SRR24068181
PRJNA952168	SRR24068186
PRJNA952168	SRR24068188
PRJNA952168	SRR24068190
PRJNA952168	SRR24068192
PRJNA952168	SRR24068195
PRJNA952168	SRR24068197
PRJNA952168	SRR24068199
PRJNA952168	SRR24068201
PRJNA952168	SRR24068203
PRJNA952168	SRR24068208
PRJNA952168	SRR24068209
PRJNA952168	SRR24068211
PRJNA952168	SRR24068213
PRJNA952168	SRR24068215
PRJNA952168	SRR24068220
PRJNA952168	SRR24068222
PRJNA952168	SRR24068224
PRJNA952168	SRR24068226
PRJNA952168	SRR24068229
PRJNA952168	SRR24068230
PRJNA952168	SRR24068233
PRJNA952168	SRR24068235
PRJNA952168	SRR24068237
PRJNA952168	SRR24068239
PRJNA952168	SRR24068243
PRJNA952168	SRR24068245
PRJNA952168	SRR24068246
PRJNA952168	SRR24068248
PRJNA952168	SRR24068250
PRJNA952168	SRR24068252
PRJNA952168	SRR24068254
PRJNA952168	SRR24068258
PRJNA952168	SRR24068260
PRJNA952168	SRR24068262
PRJNA952168	SRR24068264
PRJNA952168	SRR24068266
PRJNA952168	SRR24068268
PRJNA952168	SRR24068269
PRJNA952168	SRR24068272
PRJNA952168	SRR24068276
PRJNA952168	SRR24068280
PRJNA952168	SRR24068282
PRJNA952168	SRR24068285
PRJNA952168	SRR24068288
PRJNA952168	SRR24068292
PRJNA952168	SRR24068295
PRJNA952168	SRR24068296
PRJNA952168	SRR24068298
PRJNA952168	SRR24068301
PRJNA952168	SRR24068304
PRJNA952168	SRR24068307
PRJNA952168	SRR24068309
PRJNA952168	SRR24068312
PRJNA952168	SRR24068314
PRJNA952168	SRR24068316
PRJNA952168	SRR24068318
PRJNA952168	SRR24068323
PRJNA952168	SRR24068325
PRJNA952168	SRR24068327
PRJNA952168	SRR24068329
PRJNA952168	SRR24068331
PRJNA952168	SRR24068332
PRJNA952168	SRR24068334
PRJNA952168	SRR24068336
PRJNA952168	SRR24068338
PRJNA952168	SRR24068340
PRJNA952168	SRR24068342
PRJNA952168	SRR24068344
PRJNA952168	SRR24068347
PRJNA952168	SRR24068351
PRJNA952168	SRR24068355
PRJNA952168	SRR24068357
PRJNA952168	SRR24068361
PRJNA952168	SRR24068363
PRJNA952168	SRR24068365
PRJNA952168	SRR24068367
PRJNA952168	SRR24068369
PRJNA952168	SRR24068371
PRJNA952168	SRR24068375
PRJNA952168	SRR24068377
PRJNA952168	SRR24068379
PRJNA952168	SRR24068381
PRJNA952168	SRR24068383
PRJNA952168	SRR24068385
PRJNA952168	SRR24068386
PRJNA952168	SRR24068388
PRJNA952168	SRR24068390
PRJNA952168	SRR24068392
PRJNA952168	SRR24068394
PRJNA952168	SRR24068397
PRJNA952168	SRR24068399
PRJNA952168	SRR24068401
PRJNA952168	SRR24068403
PRJNA952168	SRR24068405
PRJNA952168	SRR24068407
PRJNA952168	SRR24068409
PRJNA952168	SRR24068411
PRJNA952168	SRR24068413
PRJNA952168	SRR24068414
PRJNA952168	SRR24068416
PRJNA952168	SRR24068418
PRJNA952168	SRR24068420
PRJNA952168	SRR24068423
PRJNA952168	SRR24068428
PRJNA952168	SRR24068430
PRJNA952168	SRR24068432
PRJNA952168	SRR24068434
PRJNA952168	SRR24068436
PRJNA952168	SRR24068438
PRJNA952168	SRR24068440
PRJNA952168	SRR24068442
PRJNA952168	SRR24068444
PRJNA952168	SRR24068446
PRJNA952168	SRR24068448
PRJNA952168	SRR24068450
PRJNA952168	SRR24068453
PRJNA952168	SRR24068457
PRJNA952168	SRR24068459
PRJNA952168	SRR24068461
PRJNA952168	SRR24068462
PRJNA952168	SRR24068464
PRJNA952168	SRR24068470
PRJNA952168	SRR24068474
PRJNA952168	SRR24068476
PRJNA952168	SRR24068479
PRJNA952168	SRR24068481
PRJNA952168	SRR24068483
PRJNA952168	SRR24068485
PRJNA952168	SRR24068487
PRJNA952168	SRR24068488
PRJNA952168	SRR24068490
PRJNA952168	SRR24068492
PRJNA952168	SRR24068494
PRJNA952168	SRR24068496
PRJNA952168	SRR24068499
PRJNA952168	SRR24068501
PRJNA952168	SRR24068503
PRJNA952168	SRR24068504
PRJNA952168	SRR24068506
PRJNA952168	SRR24068508
PRJNA952168	SRR24068512
PRJNA952168	SRR24068515
PRJNA952168	SRR24068517
PRJNA952168	SRR24068519
PRJNA952168	SRR24068523
PRJNA952168	SRR24068525
PRJNA952168	SRR24068526
PRJNA952168	SRR24068528
PRJNA952168	SRR24068530
PRJNA952168	SRR24068532
PRJNA952168	SRR24068536
PRJNA952168	SRR24068538
PRJNA952168	SRR24068540
PRJNA952168	SRR24068541
PRJNA952168	SRR24068543
PRJNA952168	SRR24068545
PRJNA952168	SRR24068547
PRJNA952168	SRR24068549
PRJNA952168	SRR24068552
PRJNA952168	SRR24068554
PRJNA952168	SRR24068556
PRJNA952168	SRR24068558
PRJNA952168	SRR24068560
PRJNA952168	SRR24068561
PRJNA952168	SRR24068563
PRJNA952168	SRR24068565
PRJNA952168	SRR24068567
PRJNA952168	SRR24068570
PRJNA952168	SRR24068575
PRJNA952168	SRR24068582
PRJNA952168	SRR24068584
PRJNA952168	SRR24068587
PRJNA952168	SRR24068589
PRJNA952168	SRR24068590
PRJNA952168	SRR24068592
PRJNA952168	SRR24068594
PRJNA952168	SRR24068596
PRJNA952168	SRR24068599
PRJNA952168	SRR24068601
PRJNA952168	SRR24068603
PRJNA952168	SRR24068605
PRJNA952168	SRR24068607
PRJNA701450	SRR13692326
PRJNA701450	SRR13692327
PRJNA701450	SRR13692328
PRJNA701450	SRR13692329
PRJNA701450	SRR13692330
PRJNA701450	SRR13692331
PRJNA701450	SRR13692332
PRJNA701450	SRR13692334
PRJNA701450	SRR13692335
PRJNA701450	SRR13692434
PRJNA701450	SRR13692435
PRJNA701450	SRR13692436
PRJNA701450	SRR13692437
PRJNA701450	SRR13692438
PRJNA701450	SRR13692439
PRJNA701450	SRR13692440
PRJNA701450	SRR13692441
PRJNA701450	SRR13692442
PRJNA701450	SRR13692528
PRJNA701450	SRR13692539
PRJNA701450	SRR13692550
PRJNA701450	SRR13692584
PRJNA701450	SRR13692585
PRJNA701450	SRR13692586
PRJNA701450	SRR13692587
PRJNA701450	SRR13692588
PRJNA701450	SRR13692589
PRJNA701450	SRR13692591
PRJNA701450	SRR13692593
PRJNA701450	SRR13692705
PRJNA701450	SRR13692716
PRJNA701450	SRR13692728
PRJNA701450	SRR13692885
PRJNA701450	SRR13692911
PRJNA701450	SRR13692912
PRJNA701450	SRR13692913
PRJNA701450	SRR13692915
PRJNA701450	SRR13692916
PRJNA701450	SRR13692917
PRJNA701450	SRR13692918
PRJNA701450	SRR13692919
PRJNA701450	SRR13692920
PRJNA701450	SRR13692992
PRJNA701450	SRR13693003
PRJNA701450	SRR13693164
PRJNA701450	SRR13693165
PRJNA701450	SRR13693166
PRJNA701450	SRR13693167
PRJNA701450	SRR13693168
PRJNA701450	SRR13693169
PRJNA701450	SRR13693170
PRJNA701450	SRR13693171
PRJNA701450	SRR13693172
PRJNA701450	SRR13952339
PRJNA701450	SRR13952340
PRJNA701450	SRR13952341
PRJNA1013152	SRR27047231
PRJNA1013152	SRR27047232
PRJNA1013152	SRR27047236
PRJNA1013152	SRR27047237
PRJNA1013152	SRR27047238
PRJNA1013152	SRR27047239
PRJNA1013152	SRR27047240
PRJNA1013152	SRR27047241
PRJNA1013152	SRR27047242
PRJNA1013152	SRR27047243
PRJNA1013152	SRR27047244
PRJNA1013152	SRR27047245
PRJNA1013152	SRR27047246
PRJNA1013152	SRR27047251
PRJNA1013152	SRR27047252
PRJNA1013152	SRR27047253
PRJNA1013152	SRR27047254
PRJNA1013152	SRR27047255
PRJNA1013152	SRR27047256
PRJNA1013152	SRR27047257
PRJNA1013152	SRR27047258
PRJNA1013152	SRR27047259
PRJNA1013152	SRR27047260
PRJNA1013152	SRR27047261
PRJNA1013152	SRR27047264
PRJNA1013152	SRR27047266
PRJNA1013152	SRR27047267
PRJNA1013152	SRR27047268
PRJNA1013152	SRR27047269
PRJNA1013152	SRR27047270
PRJNA1013152	SRR27047271
PRJNA1013152	SRR27047272
PRJNA1013152	SRR27047273
PRJNA1013152	SRR27047274
PRJNA1013152	SRR27047280
PRJNA1013152	SRR27047281
PRJNA1013152	SRR27047282
PRJNA1013152	SRR27047283
PRJNA1013152	SRR27047284
PRJNA1013152	SRR27047285
PRJNA1013152	SRR27047286
PRJNA1013152	SRR27047287
PRJNA1013152	SRR27047288
PRJNA1013152	SRR27047289
PRJNA1013152	SRR27047290
PRJNA1013152	SRR27047291
PRJNA1013152	SRR27047292
PRJNA1013152	SRR27047293
PRJNA1013152	SRR27047294
PRJNA1013152	SRR27047295
PRJNA1013152	SRR27047296
PRJNA1013152	SRR27047297
PRJNA1013152	SRR27047298
PRJNA1013152	SRR27047299
PRJNA1013152	SRR27047300
PRJNA1013152	SRR27047301
PRJNA1013152	SRR27047302
PRJNA1013152	SRR27047305
PRJNA1013152	SRR27047307
PRJNA1013152	SRR27047309
PRJNA1013152	SRR27047310
PRJNA1013152	SRR27047311
PRJNA1013152	SRR27047312
PRJNA1013152	SRR27047314
PRJNA1013152	SRR27047315
PRJNA1013152	SRR27047316
PRJNA1013152	SRR27047317
PRJNA1013152	SRR27047318
PRJNA1013152	SRR27047319
PRJNA1013152	SRR27047320
PRJNA1013152	SRR27047321
PRJNA1013152	SRR27047322
PRJNA1013152	SRR27047323
PRJNA1013152	SRR27047325
PRJNA1013152	SRR27047326
PRJNA1013152	SRR27047327
PRJNA1013152	SRR27047328
PRJNA1013152	SRR27047329
PRJNA1013152	SRR27047330
PRJNA1013152	SRR27047331
PRJNA1013152	SRR27047332
PRJNA1013152	SRR27047333
PRJNA1013152	SRR27047334
PRJNA1013152	SRR27047335
PRJNA1013152	SRR27047336
PRJNA1013152	SRR27047338
PRJNA1013152	SRR27047339
PRJNA1013152	SRR27047340
PRJNA1013152	SRR27047342
PRJNA1013152	SRR27047346
PRJNA1013152	SRR27047347
PRJNA1013152	SRR27047348
PRJNA1013152	SRR27047349
PRJNA1013152	SRR27047350
PRJNA1013152	SRR27047353
PRJNA1013152	SRR27047358
PRJNA1013152	SRR27047359
PRJNA1013152	SRR27047360
PRJNA1013152	SRR27047361
PRJNA1013152	SRR27047362
PRJNA1013152	SRR27047363
PRJNA1013152	SRR27047364
PRJNA1013152	SRR27047365
PRJNA1013152	SRR27047366
PRJNA1013152	SRR27047367
PRJNA1013152	SRR27047368
PRJNA1013152	SRR27047369
PRJNA1013152	SRR27047371
PRJNA1013152	SRR27047372
PRJNA1013152	SRR27047373
PRJNA1013152	SRR27047374
PRJNA1013152	SRR27047375
PRJNA1013152	SRR27047377
PRJNA1013152	SRR27047382
PRJNA1013152	SRR27047383
PRJNA1013152	SRR27047384
PRJNA1013152	SRR27047385
PRJNA1013152	SRR27047386
PRJNA1013152	SRR27047387
PRJNA1013152	SRR27047388
PRJNA1013152	SRR27047389
PRJNA1013152	SRR27047390
PRJNA1013152	SRR27047391
PRJNA1013152	SRR27047392
PRJNA1013152	SRR27047393
PRJNA1013152	SRR27047394
PRJNA1013152	SRR27047395
PRJNA1013152	SRR27047396
PRJNA1013152	SRR27047397
PRJNA1013152	SRR27047398
PRJNA1013152	SRR27047399
PRJNA1013152	SRR27047400
PRJNA1013152	SRR27047401
PRJNA1013152	SRR27047402
PRJNA1013152	SRR27047403
PRJNA1013152	SRR27047404
PRJNA1013152	SRR27047405
PRJNA1013152	SRR27047406
PRJNA1013152	SRR27047407
PRJNA1013152	SRR27047412
PRJNA1013152	SRR27047413
[truncated: 2,288 more rows]
